# Supplementary material for: Genetic characterization of a unique neuroendocrine transdifferentiation prostate circulating tumor cell-derived eXplant model
Source: Nat Commun. 2020 Apr 20;11:1884. doi: 10.1038/s41467-020-15426-2 (PMC7171138; doi:10.1038/s41467-020-15426-2)
Supplement: Supplementary file 4 — Supplementary Data 1 [file 41467_2020_15426_MOESM4_ESM.xlsx]

## Sheet: Sheet1
Pathways	Genes	log2FC. CDX	pval. CDX	qval. CDX	log2FC. CDX-derived cell line	pval. CDX-derived cell line	qval. CDX-derived cell line
AR	ACSL3	-2.39846	7.24065e-08	1.30549e-05	-1.82381	4.58697e-07	6.01417e-06
AR	CENPN	-2.94805	9.26373e-08	1.35608e-05	-2.41666	1.88632e-09	6.98854e-07
AR	HERC3	-3.43328	6.58646e-07	2.64166e-05	-4.07155	1.22608e-09	6.98854e-07
AR	GNMT	-4.33572	3.27248e-06	5.59099e-05	-5.41349	1.37413e-08	1.04448e-06
AR	PSCA	-8.3251	5.00886e-06	7.16483e-05	-6.95718	2.94732e-06	2.05063e-05
AR	ADAM7	-9.56611	8.04445e-06	9.66234e-05	-11.5304	5.84146e-09	8.5855e-07
AR	EAF2	-2.1985	1.02897e-05	0.000111905	-1.98106	3.03585e-07	4.69571e-06
AR	C1orf116	-2.69131	2.62622e-05	0.000203067	-3.25137	1.77424e-08	1.14853e-06
AR	CAMKK2	-1.4624	9.24543e-05	0.000489417	-1.02265	1.32281e-05	6.21688e-05
AR	MED28	-0.641611	0.000174044	0.000784616	-0.852828	2.75998e-06	1.96183e-05
AR	MPHOSPH9	-0.874969	0.000653294	0.0021565	-0.693948	1.40871e-05	6.51597e-05
AR	ELL2	-0.614016	0.00279302	0.00694789	-1.31454	0.000587703	0.00139258
AR	TBC1D9B	-0.640495	0.00287896	0.00712795	-0.557348	3.07955e-06	2.11366e-05
AR	FKBP5	-1.29589	0.00690251	0.0145553	-1.29259	3.38858e-08	1.5204e-06
AR	PMEPA1	-1.04818	0.0168284	0.0308085	-3.07603	0.000212049	0.000582682
AR	ZBTB10	-0.192751	0.0570025	0.0881732	-0.206607	0.193247	0.252809
AR	NDRG1	2.60172	6.06653e-06	8.03589e-05	-0.163111	0.383	0.457958
AR	CD200	3.97417	0.0114518	0.0221939	2.61516	0.0170894	0.0276218
AR	MAN1A1	1.31962	0.0196502	0.0351942	-2.31892	0.000321284	0.000827755
AR	GLRA2	4.086	0.0198999	0.0355944	0.177675	0.610994	0.646661
AR	KLK3	-10.1649	6.91121e-10	7.12412e-06	-10.5351	2.15426e-07	3.85969e-06
AR	KLK2	-7.88901	5.06065e-09	1.00294e-05	-7.98595	1.44251e-07	3.10759e-06
AR	NKX3-1	-9.07233	4.99557e-09	1.00294e-05	-10.3414	2.35498e-07	4.09405e-06
AR	TMPRSS2	-7.93463	2.05996e-07	1.76322e-05	-5.89153	1.48555e-11	2.70927e-07
AR	AR	-12.4213	3.60705e-07	2.15605e-05	-9.89621	2.46626e-09	6.98854e-07
AR	NAALADL2	-2.62571	1.02164e-06	3.16211e-05	-2.79128	2.1668e-08	1.22454e-06
AR	GATA2	-5.40929	3.89882e-06	6.13574e-05	-3.0291	0.000780409	0.00177855
AR	FOLH1	-10.6698	5.45444e-06	7.5189e-05	-12.8398	8.01213e-06	4.25179e-05
AR	SLC45A3	-2.97648	1.06141e-05	0.000114227	-3.03759	3.81415e-10	6.34989e-07
AR	ABCC4	-6.38595	3.80954e-05	0.000263842	-5.53711	7.8666e-06	4.19356e-05
AR	CWH43	-3.66608	0.000181371	0.00080929	-2.03308	1.69143e-05	7.46581e-05
AR	STEAP1	-5.8595	0.000676831	0.00221658	-7.57811	3.57493e-06	2.35501e-05
AR	STEAP2	-6.55931	0.00243066	0.00618565	-8.89778	1.92785e-06	1.52359e-05
Cell cycle	MYC	-5.63232	0.000337546	0.00128723	-2.67801	2.00309e-09	6.98854e-07
Cell cycle	CCND1	-3.25184	0.00733718	0.0153074	-3.21374	1.49631e-05	6.82397e-05
Cell cycle	CDKN2A	2.55235	2.81548e-06	5.17196e-05	2.28585	1.21137e-05	5.81838e-05
Cell cycle	MYCL	1.47012	0.00140032	0.00393604	2.45456	0.00150861	0.00314847
Cell cycle	TP53	-2.4001	7.12937e-06	8.92869e-05	-1.07709	4.72813e-05	0.000169423
Cell cycle	RB1	-1.31002	0.000223436	0.000945101	-0.515474	0.000849881	0.00191318
CREB	CREB3L1	5.06735	0.000604196	0.0020261	5.68647	5.16018e-07	6.46543e-06
CREB	CREB3L4	-1.85511	3.81947e-06	6.08565e-05	-1.75356	3.76625e-08	1.58035e-06
CREB	CREBRF	2.01868	5.79871e-06	7.83829e-05	1.43299	0.000211114	0.000580671
CREB	CREB5	5.33124	0.000146585	0.000691309	5.7143	0.000460565	0.00112527
CREB	CREB3	0.836066	0.000976202	0.00296276	0.100594	0.383419	0.458374
CREB	CRTC1	0.49258	0.00258441	0.00651013	0.493486	0.00311482	0.0059427
CREB	CRTC2	0.455688	0.004135	0.00959984	0.360448	0.000229763	0.000623935
CREB	CREBZF	0.234284	0.0446591	0.0719799	0.0943016	0.121807	0.16565
CREB	CRTC3	0.571131	0.0448392	0.0722385	1.05795	6.03323e-07	7.03031e-06
CREB	CREB3L3	2.5599	0.052488	0.0826438	0.714959	0.208514	0.267338
CREB	CREB1	-0.185656	0.0910935	0.129173	0.121218	0.0211751	0.0336638
CREB	CREB3L2	-1.35305	0.307868	0.361841	-3.26815	1.4259e-05	6.57305e-05
CREB	CREBL2	0.140776	0.312904	0.367173	-0.219931	0.00348306	0.00655736
DNA repair	BRCA2	-1.62771	1.8496e-06	4.15743e-05	-0.91684	4.61148e-06	2.83016e-05
DNA repair	MLH3	-1.00703	4.13829e-05	0.000279254	-1.15165	1.6784e-05	7.42428e-05
DNA repair	MLH1	-0.777114	0.000576319	0.0019525	-0.676191	9.27334e-05	0.000293692
DNA repair	RAD51	-0.84127	0.00198412	0.00523436	-0.662188	0.000118013	0.000357973
DNA repair	CDK12	-0.279816	0.0602292	0.0919716	0.254936	0.00428734	0.00790744
DNA repair	MSH2	2.62594	1.05634e-06	3.23128e-05	3.221	2.43938e-07	4.18429e-06
DNA repair	ATM	1.31795	0.000418573	0.00151825	1.50248	3.36821e-05	0.000128656
E2F	MAPRE2	3.66988	2.90208e-07	1.99141e-05	3.54394	7.57575e-08	2.18803e-06
E2F	DEK	1.67896	6.94748e-07	2.68219e-05	1.95882	4.39877e-09	8.38143e-07
E2F	UCP2	10.4044	1.1918e-05	0.000122626	10.6823	0.000579534	0.00137449
E2F	CEP192	1.1082	1.45394e-05	0.000139047	1.69444	2.86518e-07	4.56232e-06
E2F	CCDC88A	3.00073	1.67784e-05	0.000152425	3.0916	1.63809e-09	6.98854e-07
E2F	IVNS1ABP	2.6969	2.70541e-05	0.000207385	2.63517	1.26325e-08	1.04072e-06
E2F	PLP2	5.03556	2.99817e-05	0.00022338	3.7667	2.8783e-06	2.02007e-05
E2F	CHD7	1.82494	0.000268691	0.00108317	1.66318	7.27281e-08	2.14678e-06
E2F	E2F8	1.36219	0.000308346	0.0012019	1.01475	8.68424e-05	0.000278181
E2F	CKAP2	-0.743978	0.000618135	0.00206252	-0.181718	0.0038963	0.00725319
E2F	E2F7	0.916936	0.00399118	0.00933025	1.1102	3.61829e-06	2.37601e-05
E2F	E2F5	0.574203	0.00567079	0.0124193	-0.105327	0.207553	0.267338
E2F	E2F6	0.392992	0.00620918	0.0133356	0.658098	3.24449e-05	0.000124744
E2F	E2F2	0.591819	0.0308692	0.0520937	1.2566	5.5573e-07	6.70869e-06
E2F	E2F3	0.246236	0.238331	0.296873	1.3411	7.28126e-06	3.95602e-05
MAPK	RAF1	-0.805297	1.45349e-05	0.000139047	-1.09696	5.55098e-08	1.8678e-06
MAPK	MAPKAPK3	-1.21138	2.70232e-05	0.00020721	-1.15476	6.34955e-08	2.02149e-06
MAPK	HRAS	-0.515526	0.0111117	0.021611	-0.899398	1.52391e-06	1.29731e-05
MAPK	BRAF	0.229771	0.0844507	0.121239	0.232169	0.00254679	0.00499167
NE Markers	SYP	5.00102	1.28285e-05	0.000128755	4.55701	3.20145e-07	4.8207e-06
NE Markers	CHGA	14.6521	0.000551888	0.00188229	13.7465	0.000343317	0.000875418
NE Markers	ENO2	5.11094	2.57182e-08	1.19482e-05	4.20963	5.04016e-10	6.34989e-07
Neural development	EPHA7	6.37097	4.18307e-07	2.27368e-05	7.33014	7.91433e-07	8.43729e-06
Neural development	NCAM1	14.8866	2.63227e-06	5.04597e-05	13.5744	0.000939767	0.00209032
Neural development	SEMA3A	11.1334	0.000100337	0.000518363	10.4712	0.00298714	0.00573221
Neural development	TENM3	10.2543	0.000275003	0.00110327	9.53867	0.000619205	0.00145479
Neural development	NCAM2	-3.4822	0.000721588	0.00232795	-8.32634	1.61794e-05	7.21936e-05
NOTCH	IDH1	-4.33445	4.22831e-09	9.90347e-06	-3.77232	7.63288e-11	4.91634e-07
NOTCH	SLC30A4	-5.73255	8.64727e-09	1.07634e-05	-5.44558	4.31075e-09	8.28822e-07
NOTCH	SLC25A37	-4.36143	9.20424e-08	1.35508e-05	-4.53591	2.09845e-09	6.98854e-07
NOTCH	TMEM184C	-2.14073	1.16616e-07	1.48004e-05	-2.45824	3.63206e-08	1.56482e-06
NOTCH	SLC10A7	-3.61316	1.81866e-07	1.68066e-05	-5.12291	2.87259e-08	1.40641e-06
NOTCH	AMD1	-3.55286	2.36289e-07	1.84914e-05	-2.90766	8.81739e-08	2.36055e-06
NOTCH	GMPR	4.37286	6.20706e-07	2.58281e-05	3.77358	0.000120997	0.000365889
NOTCH	RDH11	-1.93394	7.07634e-07	2.69468e-05	-2.41159	9.44095e-10	6.75657e-07
NOTCH	NEDD4L	-1.40774	1.23671e-06	3.47993e-05	-1.12923	6.04804e-06	3.44167e-05
NOTCH	AIDA	-1.20077	1.59803e-06	3.84108e-05	-1.55554	3.81282e-06	2.46384e-05
NOTCH	AAK1	-2.40513	2.29709e-06	4.69491e-05	-2.0027	6.71961e-09	8.61206e-07
NOTCH	TMEM87A	-2.61077	1.04119e-05	0.000112664	-2.54675	1.24196e-07	2.85129e-06
NOTCH	APLP2	1.14655	2.07125e-05	0.000173597	0.67484	0.000234102	0.00063395
NOTCH	ENTPD5	-1.40085	2.58928e-05	0.000201116	-1.76051	1.33337e-07	2.98462e-06
NOTCH	SPON2	-7.75761	3.09577e-05	0.000228263	-6.31698	2.42102e-11	2.70927e-07
NOTCH	COPB2	1.12387	3.77354e-05	0.000262052	1.19526	9.52525e-07	9.50887e-06
NOTCH	CROT	-5.50764	0.000598628	0.00200978	-5.57793	1.88228e-06	1.49861e-05
NOTCH	JAG1	2.2804	0.000632713	0.00210169	1.60081	0.00162611	0.0033621
NOTCH	MIA3	-0.829844	0.000756052	0.00241794	-0.874725	7.48762e-06	4.03664e-05
NOTCH	OPHN1	-1.69063	0.00173118	0.00468263	-2.33392	0.00016969	0.000482921
NOTCH	PHF12	-0.695676	0.00220468	0.00570608	-0.46111	0.000163055	0.000467656
NOTCH	YIPF6	-0.419471	0.00338664	0.00814008	-0.598174	5.40999e-05	0.000189019
NOTCH	PGM3	-0.538251	0.00915243	0.0183776	-0.563828	0.000113757	0.000347215
NOTCH	SLC39A6	-0.201919	0.0348702	0.0579424	-0.263977	0.000897012	0.00200595
NOTCH	SERP1	-0.367874	0.0419394	0.0680948	0.00502218	0.980558	0.982503
PI3K-AKT-mTOR	PPP2R1A	-0.6949	7.4503e-05	0.000421387	-0.815246	5.19971e-07	6.4855e-06
PI3K-AKT-mTOR	DEPTOR	-2.9158	0.000252547	0.00103395	-0.910309	0.0280487	0.0434963
PI3K-AKT-mTOR	TSC1	-0.162556	0.504217	0.558083	0.13238	0.112101	0.153634
PI3K-AKT-mTOR	INPP4B	2.79137	0.00035492	0.00133804	3.96946	4.87759e-06	2.93956e-05
PI3K-AKT-mTOR	TSC2	0.499473	0.00583361	0.0126962	1.12212	2.72106e-05	0.000108837
PI3K-AKT-mTOR	PIK3R3	0.276985	0.0748208	0.109946	0.209332	0.0150971	0.0246647
PI3K-AKT-mTOR	AKT3	11.2282	5.58097e-07	2.47484e-05	10.7388	1.4728e-05	6.74102e-05
PI3K-AKT-mTOR	AKT1	-0.906334	5.62475e-06	7.6891e-05	0.0263954	0.812246	0.833567
PI3K-AKT-mTOR	PTEN	-3.59002	4.68385e-05	0.000304197	-1.44597	0.000308861	0.000800553
PI3K-AKT-mTOR	AKT2	-0.908386	6.1774e-05	0.000368139	-0.892698	5.05118e-05	0.000178639
PI3K-AKT-mTOR	RICTOR	1.09199	7.85349e-05	0.000438054	1.36181	1.5011e-07	3.17501e-06
PI3K-AKT-mTOR	RHEB	0.527431	0.000236481	0.000986991	0.455259	0.00813139	0.0140244
PI3K-AKT-mTOR	STK11	0.187813	0.0511477	0.0809918	0.221274	0.00624806	0.0110735
PI3K-AKT-mTOR	RPTOR	-0.333631	0.055407	0.0862386	0.00181824	0.992627	0.993306
PI3K-AKT-mTOR	PIK3R2	1.22857	0.298961	0.353241	1.90491	0.1163	0.158924
Transcription factors	FOXA1	-0.6105	0.00128494	0.00368122	-0.862937	8.35748e-05	0.000269391
Transcription factors	E2F4	-1.40336	8.40772e-06	9.90474e-05	-1.02905	5.52618e-06	3.21973e-05
Transcription factors	SPDEF	-4.62204	2.08935e-05	0.000174603	-6.5511	5.55809e-08	1.8678e-06
Transcription factors	SIX1	3.96162	5.56287e-08	1.30549e-05	3.11734	7.66734e-06	4.11031e-05
Transcription factors	PAX8	5.0805	3.05318e-06	5.38045e-05	4.18741	8.71226e-06	4.52097e-05
Transcription factors	PAX5	7.93932	0.0012559	0.00361533	8.83896	9.78235e-06	4.92732e-05
Transcription factors	SOX4	3.11005	1.68987e-06	3.97244e-05	3.73547	3.15472e-11	2.70927e-07
Transcription factors	PROX1	11.8018	8.78727e-06	0.000101737	11.9912	1.85018e-06	1.48147e-05
Transcription factors	MEIS2	4.448	4.6947e-05	0.000304699	6.44052	2.7393e-06	1.95013e-05
Transcription factors	FOXA2	9.27151	5.64067e-05	0.000345622	9.48037	0.000751407	0.00172297
Transcription factors	PDX1	-6.47207	9.16957e-05	0.000486801	-8.85395	8.21228e-08	2.27997e-06
Transcription factors	EZH2	1.1061	0.000104435	0.000534556	1.69459	8.53498e-06	4.45042e-05
Transcription factors	ASCL1	14.6669	0.000120821	0.000596901	14.2975	0.000161662	0.000464592
Transcription factors	POU3F2	8.60873	0.00128217	0.0036749	3.6478	0.00425376	0.00785282
Transcription factors	SOX2	10.2175	0.00817917	0.0167518	11.1734	1.14784e-06	1.07382e-05
WNT	WNT10B	-3.70902	6.37824e-07	2.6084e-05	-2.74606	4.88366e-08	1.7524e-06
WNT	AMER1	-1.27673	8.02851e-05	0.000444258	-0.0188339	0.934165	0.941989
WNT	FZD9	-2.4477	0.000374276	0.00139388	-1.16298	0.0296028	0.0457082
WNT	LRP5	-3.38785	0.000420434	0.00152307	-0.465692	0.0686216	0.0983624
WNT	FZD5	-1.19077	0.000429772	0.00154711	-0.884899	6.333e-06	3.5622e-05
WNT	WNT7B	-1.24249	0.000457462	0.00162164	-0.495659	0.000109139	0.000336709
WNT	FZD7	-3.42937	0.000648085	0.00214342	-0.978526	0.00397251	0.007378
WNT	WNT8B	-1.92179	0.00128553	0.0036825	-1.83911	0.00197289	0.00398195
WNT	WNT3	-2.62579	0.00159859	0.00438195	0.0188688	0.959954	0.96407
WNT	FZD2	-1.90674	0.00322897	0.00782535	0.754186	0.00994586	0.0168427
WNT	AXIN2	-0.826132	0.00358663	0.00853714	-1.04829	8.62137e-05	0.000276545
WNT	GSK3B	-0.308582	0.0303356	0.0513344	0.347504	0.000603383	0.00142306
WNT	TLE3	-0.514085	0.104692	0.145281	0.485622	5.25321e-06	3.10707e-05
WNT	AXIN1	-0.0744162	0.367853	0.423342	0.425553	0.0221551	0.0350875
WNT	FZD3	-0.0645239	0.689808	0.73212	0.477223	0.000281675	0.000741425
WNT	TLE1	-0.0962014	0.752055	0.785726	0.288413	0.00113518	0.00246289
WNT	WNT10A	-0.0215944	0.982041	0.985177	-1.69529	0.000414153	0.00102579
WNT	FZD1	2.49867	6.39837e-08	1.30549e-05	3.27747	3.63658e-06	2.38041e-05
WNT	WLS	5.17967	1.00431e-06	3.15349e-05	4.80239	1.05275e-05	5.2047e-05
WNT	TCF7	4.77544	2.06019e-06	4.41955e-05	5.31688	0.000203201	0.000562389
WNT	WNT11	9.35873	1.39893e-05	0.000135803	7.13782	2.82151e-05	0.000111991
WNT	FZD8	4.66503	2.01076e-05	0.000170468	3.40795	0.000720044	0.00165799
WNT	SFRP5	13.1847	2.68802e-05	0.000206421	12.4501	1.72616e-07	3.4383e-06
WNT	DKK4	4.26619	3.98656e-05	0.000271521	5.20589	8.1386e-05	0.000263852
WNT	WNT5A	6.46999	0.000105921	0.000540814	6.66663	0.000116429	0.000354027
WNT	WNT4	2.33668	0.000122031	0.000600921	-0.247381	0.465371	0.543728
WNT	WNT9A	2.49007	0.000413602	0.00150424	2.40038	8.22069e-05	0.000265977
WNT	WISP1	10.1908	0.000576888	0.00195411	6.83834	1.24571e-05	5.94564e-05
WNT	APC2	1.72512	0.000694019	0.00225767	2.81958	7.00768e-08	2.11979e-06
WNT	FZD6	0.505955	0.000827096	0.00259897	0.55814	0.000371071	0.00093554
WNT	WNT5A-AS1	4.03605	0.000846613	0.00264627	2.97077	0.0023885	0.00471586
WNT	WIF1	2.82314	0.000908933	0.00280283	6.61985	9.60183e-06	4.85157e-05
WNT	WNT1	2.94479	0.000912507	0.0028105	1.48054	0.0656579	0.094429
WNT	TLE4	3.7172	0.00256334	0.00646655	3.73383	0.000155562	0.000450175
WNT	WISP2	4.71308	0.00359986	0.0085649	2.92388	0.0210163	0.0334359
WNT	TLE2	1.1714	0.00604856	0.013069	2.41171	4.88495e-06	2.94262e-05
WNT	WNT2B	3.25012	0.00606717	0.0131037	0.802271	0.0270188	0.0420332
WNT	TCF7L1	3.68548	0.00703955	0.0148043	6.37252	0.00015492	0.000448819
WNT	FZD10	2.85569	0.00826434	0.0168906	0.177675	0.610994	0.646661
WNT	WNT5B	3.93697	0.0084573	0.0172235	6.48363	0.000101068	0.000315742
WNT	WNT6	5.07897	0.00925909	0.0185614	1.73143	0.0527232	0.0778385
WNT	LRP6	0.559437	0.0115897	0.0224122	1.25864	1.66205e-06	1.376e-05
WNT	SFRP1	1.46393	0.0173082	0.0315746	2.06669	0.000570493	0.00135617
WNT	SFRP2	5.4636	0.021505	0.0380663	3.67334	0.0349806	0.0532743
WNT	SFRP4	2.46266	0.0217269	0.0384194	-0.724908	0.387146	0.462378
WNT	FZD4	0.346534	0.0660456	0.0991091	0.901305	3.0915e-05	0.000120244
WNT	DKK3	3.51205	0.209062	0.265831	-0.90878	0.0569125	0.0831469
WNT	WNT2	1.27513	0.396625	0.452513	1.66377	0.152605	0.203907
WNT	TCF7L2	0.1575	0.79861	0.828517	0.257831	0.0279292	0.0433162
WNT	WNT9B	0.0361953	0.978091	0.981788	-1.11744	0.243788	0.307693
WNT	NKD1	-5.83877	2.43608e-05	0.000193366	-2.87999	6.50442e-06	3.63859e-05
WNT	RNF43	-5.50586	6.45128e-05	0.000380084	-2.31584	0.00253161	0.00496531
WNT	DKK1	8.99352	0.00615393	0.0132423	7.55138	0.0181957	0.0292704
WNT	CTNNB1	-0.404359	0.0184517	0.0333606	-0.279319	0.00550955	0.00988221
WNT	ZNRF3	-0.6281	0.0551523	0.0858992	0.373971	0.000387985	0.000971811
WNT	APC	0.219074	0.28581	0.342429	0.579641	4.77072e-05	0.000170641
Other	STAT3	0.939657	0.000141395	0.000673365	0.515515	0.00033525	0.000858331
Other	EPN3	-6.96211	2.22774e-08	1.19482e-05	-4.40778	4.56684e-08	1.69384e-06
Other	PIEZO1	-6.78432	2.68537e-08	1.19482e-05	-4.34241	3.94656e-10	6.34989e-07
Other	HOXB13	-11.5016	2.36882e-07	1.84914e-05	-9.64216	1.30403e-08	1.04311e-06
Other	CYLD	-2.56023	5.22247e-07	2.42239e-05	-2.05449	1.08165e-07	2.63977e-06
Other	NUP93	-1.51015	6.95429e-07	2.68219e-05	-0.816388	8.76204e-07	8.99125e-06
Other	RGS10	-2.13898	4.17495e-06	6.39117e-05	-0.94145	0.000269494	0.000714179
Other	KLK4	-4.39382	5.39177e-06	7.46848e-05	-3.5878	3.61538e-05	0.00013606
Other	LMAN1L	-5.6827	8.39155e-06	9.89926e-05	-5.16542	4.28973e-05	0.000156456
Other	RIPK2	-1.34001	8.02056e-05	0.000444009	-0.00153947	0.988866	0.989941
Other	PRR5-ARHGAP8	-5.13273	0.00023646	0.000986991	-5.53987	1.33094e-05	6.24026e-05
Other	EFNA4	-2.62254	0.0002446	0.00101105	-1.26105	2.8548e-05	0.000113086
Other	EVPL	-1.23679	0.00044644	0.00159284	-0.235851	0.00823152	0.0141763
Other	REST	-2.71233	0.0005403	0.00184914	-1.62683	2.0606e-05	8.73609e-05
Other	HERPUD1	-1.00994	0.000835454	0.00261666	-1.17974	6.29512e-05	0.000214194
Other	SBDS	-0.943407	0.00113549	0.00334533	-1.39277	3.43247e-07	5.04649e-06
Other	FHIT	-1.59638	0.00212311	0.00553164	-1.87259	0.0043182	0.00795696
Other	ARHGAP8	-3.49525	0.00308541	0.00754341	-5.74064	0.000731274	0.00168099
Other	RBBP6	-0.442025	0.00559078	0.0122734	-0.143214	0.0317789	0.048741
Other	UPK2	-2.08692	0.0378549	0.0622356	-1.95816	0.0317619	0.0487178
Other	SETD2	-0.254677	0.0456032	0.073338	-0.0841398	0.0768634	0.10912
Other	ETV5	8.65181	3.59697e-08	1.29218e-05	6.92015	1.3288e-05	6.23706e-05
Other	CAND2	7.99018	2.87435e-06	5.22637e-05	8.25377	6.93209e-06	3.81539e-05
Other	ASXL3	10.6923	3.05189e-06	5.38045e-05	10.4961	6.13728e-07	7.11273e-06
Other	RUNX1	3.57098	3.429e-06	5.73295e-05	4.07786	4.2992e-07	5.78405e-06
Other	BCL2	5.28273	3.95592e-06	6.18449e-05	4.70136	5.83853e-09	8.5855e-07
Other	KCNB2	10.1217	4.35886e-06	6.53539e-05	10.1821	5.53144e-06	3.22134e-05
Other	SYT11	11.4753	8.32063e-06	9.84716e-05	10.2839	0.000727131	0.00167281
Other	GPX2	8.0845	1.93918e-05	0.000166977	7.27311	1.52826e-06	1.29862e-05
Other	BRINP1	9.39625	5.03152e-05	0.000318475	7.24126	0.00728028	0.0127062
Other	GNAO1	5.5896	5.28534e-05	0.000329953	5.65883	8.04898e-06	4.26448e-05
Other	CIITA	4.46347	0.000105264	0.00053778	5.07842	0.000237142	0.000641062
Other	SCG3	11.1037	0.000152426	0.000712981	10.4796	6.39815e-06	3.58898e-05
Other	SOGA3	9.81928	0.000159269	0.000736167	10.152	9.52443e-07	9.50887e-06
Other	KIAA0408	4.53495	0.000180102	0.00080558	3.94111	7.65907e-05	0.000250943
Other	TIMP1	10.8962	0.000186217	0.000825339	9.07666	6.35697e-05	0.000215871
Other	TRIM9	12.2451	0.000263447	0.00106687	11.4036	8.72919e-07	8.97412e-06
Other	JAKMIP2	9.8622	0.000297455	0.00117097	10.8079	3.86803e-06	2.49077e-05
Other	SEC11C	2.37625	0.000395646	0.00145496	1.97885	2.5389e-05	0.000102998
Other	RGS7	5.71325	0.000449405	0.00160091	4.37591	0.000809717	0.00183527
Other	PEG10	3.09892	0.000597756	0.00200769	3.00314	0.00040178	0.00100101
Other	NRSN1	9.55168	0.000621553	0.00207109	8.93408	0.000150107	0.00043798
Other	SEZ6	10.6172	0.00158072	0.00434082	10.206	6.54767e-06	3.65291e-05
Other	MMP2	8.16151	0.00292841	0.00722885	9.5604	8.21224e-06	4.32061e-05
Other	PCSK1	16.3157	0.00359321	0.00855122	14.5566	0.00216497	0.00432758
Other	RAB27B	1.69834	0.00495357	0.0111122	1.0193	0.141634	0.190233
Other	HOXC11	8.69403	0.00115571	0.00338975	7.95399	8.5573e-06	4.45766e-05
Other	HOXC4	1.32975	0.000471709	0.00166139	2.36411	3.03362e-06	2.09259e-05
Other	HOXC5	-0.0906398	0.854111	0.876137	2.54557	0.00018357	0.000515644
Other	HOXC6	-1.55476	2.00536e-05	0.000170347	-0.565839	0.000306793	0.000796635
Other	HOXC8	1.88965	0.00142129	0.00398568	3.70141	6.54911e-05	0.000221258
Other	RFX6	-7.89063	8.84479e-07	2.93966e-05	-9.27914	8.08893e-06	4.27681e-05
Other	MMP9	4.14181	0.000396554	0.00145752	4.45582	7.41836e-05	0.000244783
